# Supplementary material for: Selection Signatures in Italian Goat Populations Sharing the “facciuto” Phenotype
Source: Genes (Basel). 2025 Mar 28;16(4):390. doi: 10.3390/genes16040390 (PMC12027434; doi:10.3390/genes16040390)
Supplement: Supplementary file 1 [file genes-16-00390-s001.zip]

Archive with 7 entries (7 files):
- Supplementary_S2.pdf
- Supplementary_S3.xlsx
- Supplementary_S4.xlsx
- Supplementary_S7.xlsx
- Supplementary Table S5.xlsx
- Supplementary Table S6.xlsx
- Supplementary_S1.pdf
