# Supplementary material for: Selection Signatures in Italian Goat Populations Sharing the “facciuto” Phenotype
Source: Genes (Basel). 2025 Mar 28;16(4):390. doi: 10.3390/genes16040390 (PMC12027434; doi:10.3390/genes16040390)
Supplement: Supplementary file 1 [file genes-16-00390-s001.zip › Supplementary_S3.xlsx]

## Sheet: CAP vs. MAL
Supplementary Table S3: Significant loci detected through a multi-cohort FST-outlier approach (q-value<0.05) for each of the 18 pairwise comparisons among the 6 “facciuto” populations and the 3 “non-facciuto” breeds considered in this study.
CHR¹	SNP ID²	BP³	prob⁴	log10(PO)⁵	qval⁶	alpha⁷	FST⁸
1	rs268257879	109966062	0.9862	1.854	0.0055478	1.4913	0.19426
1	rs268259285	116331047	0.9966	2.467	0.0020137	1.5768	0.20626
1	rs268259284	116381966	0.9978	2.6565	0.0014403	1.6057	0.21032
1	rs268255439	134800898	0.91998	1.0606	0.031997	1.2835	0.16856
1	rs268255433	135034718	0.87798	0.85704	0.043736	1.2215	0.1629
2	rs268236657	15938173	0.9982	2.7439	0.0013558	1.6467	0.21676
2	rs268240487	21140519	0.9878	1.9082	0.0047046	1.4672	0.1902
2	rs268252969	101731485	0.97239	1.5468	0.008207	1.4208	0.18498
4	rs268269281	60010119	0.87357	0.83947	0.04535	1.1976	0.16009
5	rs268266577	13549093	0.92498	1.091	0.029593	1.2833	0.16857
5	rs268270481	23922667	0.9954	2.3352	0.0022593	1.5383	0.20047
5	rs268243810	31661338	0.92258	1.0762	0.030804	1.307	0.17239
5	rs268241852	87255522	0.9898	1.9869	0.0041288	1.5356	0.20113
5	rs268282835	104026265	0.94839	1.2643	0.020181	1.5079	0.20197
5	rs268280689	111987474	0.95899	1.3689	0.016286	1.383	0.18002
6	rs268259128	38742182	0.94859	1.266	0.019657	1.3918	0.18235
6	rs268293031	68935210	0.9908	2.0321	0.0033552	1.5463	0.20224
6	rs268293073	85991743	0.94099	1.2026	0.021958	1.3397	0.17525
6	rs268293074	85994216	0.94279	1.2169	0.020778	1.3262	0.17323
6	rs268293075	85995496	0.93419	1.1521	0.025474	1.334	0.17468
6	rs268293076	85995609	0.93919	1.1888	0.023117	1.3254	0.17374
6	rs268293077	85996139	0.93639	1.1679	0.024302	1.3306	0.1747
6	rs268293079	85996631	0.93379	1.1493	0.026047	1.3093	0.17185
6	rs155505539	86008016	0.87297	0.83711	0.048461	1.2131	0.162
6	rs268293084	86008812	0.87297	0.83711	0.048461	1.2124	0.1618
6	rs268293085	86009350	0.87297	0.83711	0.048461	1.1846	0.15763
6	rs268240774	89392434	0.88298	0.87768	0.042937	1.2246	0.16251
7	rs268262830	63808662	0.90018	0.95511	0.038647	1.2485	0.165
7	rs268235789	91463507	0.96379	1.4252	0.013309	1.3891	0.18083
8	rs268265449	6073679	0.9812	1.7175	0.0068778	1.4376	0.18694
8	rs268265448	6144247	0.9982	2.7439	0.0013558	1.6201	0.21246
8	rs268291752	66569681	0.95879	1.3667	0.016748	1.3783	0.17997
8	rs268243454	73276006	0.88678	0.89388	0.041427	1.3967	0.18983
8	rs268264078	103854948	0.95719	1.3495	0.017222	1.5387	0.20605
9	rs268290594	29392400	0.9902	2.0044	0.0038758	1.4939	0.19433
9	rs268290591	29566528	0.90278	0.96783	0.037975	1.2584	0.16643
10	rs268279865	51578278	0.87598	0.84898	0.044539	1.2034	0.16043
10	rs268265907	64811243	0.91918	1.0559	0.033173	1.2928	0.17009
10	rs268265914	65115525	0.93519	1.1592	0.024889	1.337	0.17525
10	rs268263233	71225510	0.9772	1.632	0.0076682	1.4487	0.18859
10	rs268287724	76107448	0.9986	2.8532	0.00090018	1.5992	0.20946
11	rs268292623	1534574	0.9984	2.7951	0.0011336	1.6196	0.21261
11	rs268236277	4065632	0.93679	1.1708	0.023715	1.3455	0.17659
11	rs268239041	4969935	0.95579	1.3349	0.017704	1.3614	0.17767
11	rs268259793	12860509	0.95919	1.3712	0.015811	1.4325	0.18784
11	rs268250573	67539719	0.96639	1.4587	0.012291	1.4021	0.18297
11	rs268271376	85854476	0.9884	1.9304	0.0044163	1.4738	0.19173
12	rs268291767	10665994	0.96639	1.4587	0.012291	1.4009	0.1823
12	rs268274669	20791103	0.96979	1.5066	0.009787	1.4288	0.18655
12	rs268236239	57055231	0.95359	1.3128	0.019119	1.3848	0.18106
12	rs268281960	57389946	0.9968	2.4934	0.0019147	1.5998	0.21099
12	rs268281897	60220258	0.96179	1.4009	0.014297	1.4075	0.18398
12	rs268256532	68554021	0.992	2.0933	0.0030768	1.5698	0.20714
13	rs268264714	39782117	0.91918	1.0559	0.033173	1.2918	0.17028
13	rs268280431	60489213	0.9806	1.7036	0.0072357	1.4488	0.18874
13	rs268286786	63310399	0.9968	2.4934	0.0019147	1.5697	0.20559
13	rs268263640	77426293	0.95999	1.3801	0.014811	1.3989	0.18313
14	rs268274526	17558711	0.87297	0.83711	0.048461	1.213	0.1624
14	rs268255944	46814400	0.96799	1.4806	0.0113	1.4341	0.1869
14	rs268255205	49765946	0.94039	1.198	0.022537	1.3506	0.17691
14	rs268235020	78642965	0.93359	1.1479	0.026608	1.4103	0.18742
14	rs268251327	84817567	0.91598	1.0375	0.034926	1.308	0.1725
15	rs268264603	942715	0.90898	0.99943	0.037316	1.3564	0.18124
15	rs268272411	6411894	0.9984	2.7951	0.0011336	1.64	0.21569
15	rs268291775	9046514	0.91258	1.0187	0.036114	1.298	0.17187
15	rs268235130	34072378	0.9994	3.2215	0.00060012	1.7198	0.22755
15	rs268292604	53087176	0.9944	2.2493	0.0024449	1.7189	0.23161
15	rs268233248	74980485	0.91618	1.0387	0.034348	1.2866	0.16963
16	rs268292280	10626112	0.9858	1.8414	0.005827	1.521	0.19904
17	rs268248834	8423997	0.96879	1.492	0.010807	1.4322	0.18708
17	rs268244917	9559008	0.999	2.9995	0.00073348	1.679	0.22205
17	rs268276615	19891575	0.9834	1.7725	0.0061637	1.4419	0.1872
17	rs268253647	52433522	0.92799	1.1101	0.027781	1.3065	0.17125
18	rs268273824	11686551	0.92659	1.1011	0.02839	1.3081	0.17211
18	rs268273805	12553325	0.9906	2.0227	0.0036181	1.5217	0.19923
18	rs268267145	17805932	0.91298	1.0209	0.035524	1.283	0.16967
19	rs268243492	24402548	0.86617	0.81106	0.049266	1.1991	0.16093
19	rs268243474	25384478	0.9822	1.7417	0.0065165	1.4371	0.18671
19	rs268256400	26470696	0.96319	1.4178	0.013799	1.3902	0.18137
19	rs268256401	26513448	0.95919	1.3712	0.015811	1.4075	0.18431
19	rs268247502	43145425	0.96379	1.4252	0.013309	1.5576	0.20861
19	rs268236377	55704393	0.88618	0.89129	0.042173	1.2679	0.16927
20	rs268284164	3505633	0.89938	0.95126	0.039313	1.2468	0.16478
20	rs268277255	30409903	0.9994	3.2215	0.00060012	1.8278	0.24807
20	rs268237454	38795933	0.97119	1.5278	0.0092634	1.4623	0.19209
20	rs268247133	55812308	0.89858	0.94743	0.039974	1.413	0.19135
21	rs268234665	549881	0.94199	1.2105	0.021369	1.5228	0.205
21	rs268283694	12340083	0.997	2.5215	0.0017003	1.5775	0.20633
21	rs268271949	45043372	0.9872	1.8871	0.0052631	1.4679	0.19105
21	rs268251520	46634504	0.91758	1.0466	0.033759	1.2854	0.16959
21	rs268247725	51801839	0.92178	1.0713	0.031396	1.2988	0.1707
22	rs268244115	12176550	0.9872	1.8871	0.0052631	1.5255	0.19934
22	rs268282383	20094945	0.93199	1.1368	0.027175	1.3156	0.17259
22	rs268282381	20172871	0.9942	2.234	0.0026216	1.5342	0.19977
22	rs268248038	40149074	0.89378	0.92502	0.040671	1.3989	0.18941
26	rs268251163	14358378	0.9932	2.1644	0.0028306	1.4903	0.1935
26	rs268244332	26819340	0.92559	1.0948	0.028995	1.3152	0.17287
26	rs268291708	26946599	0.9964	2.442	0.0021129	1.6119	0.21216
27	rs268262966	41349527	0.92258	1.0762	0.030804	1.4545	0.19586
29	rs268252380	18698866	0.97119	1.5278	0.0092634	1.4043	0.18262
29	rs268270270	19791722	0.9982	2.7439	0.0013558	1.5894	0.20766
29	rs268258535	31416113	0.96879	1.492	0.010807	1.4143	0.18442
29	rs268282152	40191346	0.997	2.5215	0.0017003	1.567	0.20468
29	rs268248896	41642591	0.91058	1.0079	0.036713	1.2751	0.16811
29	rs268255762	45588418	0.95519	1.3287	0.018179	1.3688	0.17861
29	rs268250213	46726258	0.95459	1.3227	0.018649	1.3665	0.17816
¹ chromosome; ² SNP name; ³ physical position in base pairs; ⁴ posterior probability (i.e., the probability of a hypothesis or an event given observed data) ; ⁵ the logarithm of Posterior Odds to base 10 for the model including selection (with Posterior Odds being the the ratio between the posterior probabilities of two events); ⁶ q-value (i.e., the minimum FDR at which this locus may become sign…

## Sheet: LUC vs. MAL
Supplementary Table S3: Significant loci detected through a multi-cohort FST-outlier approach (q-value<0.05) for each of the 18 pairwise comparisons among the 6 “facciuto” populations and the 3 “non-facciuto” breeds considered in this study.
CHR¹	SNP ID²	BP³	prob⁴	log10(PO)⁵	qval⁶	alpha⁷	FST⁸
1	rs268255467	133423420	0.93959	1.1918	0.035172	1.4979	0.31014
2	rs268258302	709406	0.9828	1.7568	0.013303	1.6266	0.32436
2	rs268283840	11970621	0.9816	1.727	0.015003	1.636	0.32548
3	rs268250142	20959314	0.92959	1.1206	0.042363	1.4621	0.30613
4	rs268289946	79405041	0.95879	1.3667	0.025725	1.5402	0.31503
5	rs268241969	36939144	0.95319	1.3088	0.032633	1.544	0.31523
6	rs268245352	33285478	0.93599	1.165	0.036774	1.4794	0.3083
6	rs268283769	46033200	0.9758	1.6055	0.017604	1.6026	0.3218
6	rs268235837	102444191	0.96559	1.4481	0.022279	1.5781	0.31903
6	rs268280321	107614358	0.97279	1.5534	0.019204	1.5612	0.31744
6	rs268241035	110470931	0.92298	1.0786	0.048284	1.4704	0.30709
7	rs268242228	7639010	0.95319	1.3088	0.032633	1.5301	0.3138
7	rs268262044	39813260	0.92799	1.1101	0.044826	1.4699	0.30726
11	rs268256711	42780903	0.9812	1.7175	0.015953	1.6148	0.32312
12	rs268242143	7208212	0.93479	1.1564	0.039578	1.4801	0.30817
13	rs268264707	40148974	0.92498	1.091	0.046033	1.4669	0.30668
13	rs268286785	63340917	0.97139	1.5309	0.020547	1.5735	0.3186
16	rs268241508	58664181	0.92819	1.1114	0.043644	1.4781	0.30804
16	rs268260137	73949012	0.96219	1.4057	0.024005	1.5606	0.31719
18	rs268267145	17805932	0.91718	1.0443	0.049517	1.4613	0.30606
18	rs268272207	19527252	0.92999	1.1233	0.041027	1.4751	0.30758
21	rs268257297	33665407	0.95339	1.3108	0.030452	1.5485	0.3157
24	rs268259587	38102140	0.95199	1.2973	0.033594	1.5206	0.31292
24	rs268243200	52320338	0.93559	1.1621	0.038229	1.4894	0.30918
25	rs268269578	42755241	0.95419	1.3187	0.027551	1.5348	0.31433
26	rs268234207	36674101	0.92418	1.086	0.047179	1.479	0.30776
29	rs268247540	2204388	0.9906	2.0227	0.0094019	1.6676	0.32869
29	rs268272459	3184277	0.95379	1.3147	0.029106	1.5305	0.31392
¹ chromosome; ² SNP name; ³ physical position in base pairs; ⁴ posterior probability (i.e., the probability of a hypothesis or an event given observed data) ; ⁵ the logarithm of Posterior Odds to base 10 for the model including selection (with Posterior Odds being the the ratio between the posterior probabilities of two events); ⁶ q-value (i.e., the minimum FDR at which this locus may become sign…

## Sheet: VAL vs. MAL
Supplementary Table S3: Significant loci detected through a multi-cohort FST-outlier approach (q-value<0.05) for each of the 18 pairwise comparisons among the 6 “facciuto” populations and the 3 “non-facciuto” breeds considered in this study.
CHR¹	SNP ID²	BP³	prob⁴	log10(PO)⁵	qval⁶	alpha⁷	FST⁸
1	rs268265165	37003110	0.88138	0.87099	0.041647	1.2293	0.14842
1	rs268257879	109966062	0.93139	1.1327	0.025379	1.3273	0.15826
1	rs268249614	123836018	0.89978	0.95318	0.036407	1.2917	0.1558
1	rs268261822	149596828	0.95739	1.3516	0.015907	1.3574	0.15981
2	rs268240498	20656266	0.89738	0.94174	0.038649	1.2752	0.15312
2	rs268240462	22206414	0.90958	1.0026	0.03352	1.2756	0.15236
2	rs268239965	65688851	0.86977	0.82471	0.045964	1.2149	0.1475
3	rs268280169	39934094	0.9954	2.3352	0.0014003	1.7058	0.21112
3	rs268278876	96760620	0.92418	1.086	0.031434	1.2882	0.15366
4	rs268237526	23857694	0.9934	2.1775	0.0024426	1.7019	0.21042
4	rs268248498	59721313	0.999	2.9995	0.00031435	1.6587	0.19971
4	rs268287130	100681764	0.96399	1.4277	0.012794	1.4001	0.16648
5	rs268275202	14909181	0.96959	1.5036	0.010153	1.4476	0.17246
5	rs268247046	18127556	0.9774	1.6359	0.007796	1.4172	0.16658
5	rs268270524	21827401	0.92999	1.1233	0.027253	1.4774	0.18211
5	rs268270481	23922667	0.9998	3.6988	8.0016e-05	1.7374	0.21149
5	rs268265614	53107032	0.87518	0.84579	0.045086	1.2233	0.14744
5	rs268265587	54241273	0.95959	1.3756	0.014847	1.3861	0.16375
5	rs268261127	68475797	0.87698	0.853	0.042522	1.2089	0.14607
5	rs268235544	84658427	0.92899	1.1167	0.027861	1.4684	0.18031
5	rs268235546	84744492	0.993	2.1518	0.0026705	1.5446	0.18518
5	rs268280625	108818624	0.93459	1.155	0.024075	1.3636	0.16323
5	rs268280689	111987474	0.9858	1.8414	0.0051582	1.4973	0.17806
6	rs268259412	57437726	0.92679	1.1024	0.028482	1.4646	0.18041
6	rs268293031	68935210	0.98	1.6901	0.0073729	1.4603	0.17374
6	rs268289603	70874215	0.985	1.8173	0.0060851	1.4583	0.17232
6	rs268244554	74080084	0.91658	1.0409	0.032092	1.2953	0.15509
6	rs268262409	85520188	0.89798	0.94458	0.037913	1.2716	0.15276
6	rs268237474	94078100	0.9858	1.8414	0.0051582	1.4922	0.17754
6	rs268237431	110115172	0.89698	0.93986	0.039372	1.245	0.14908
7	rs268242197	9086291	0.95299	1.3069	0.018032	1.4036	0.16793
7	rs268262080	41375385	0.93479	1.1564	0.023439	1.3158	0.15643
7	rs268240266	51325562	0.94759	1.2572	0.019611	1.3478	0.16
7	rs268248296	96502184	0.90398	0.9738	0.035648	1.2713	0.15223
8	rs268265449	6073679	0.96439	1.4327	0.012278	1.3952	0.16509
8	rs268246682	7675032	0.86617	0.81106	0.049378	1.1958	0.14457
8	rs268276078	16559067	0.9852	1.8232	0.0057878	1.6486	0.20373
8	rs268278167	34180926	0.93059	1.1273	0.026017	1.3339	0.15939
8	rs268245691	69521596	0.91058	1.0079	0.032809	1.2863	0.15431
8	rs268253136	111519141	0.93019	1.1246	0.026642	1.306	0.15477
9	rs268275621	13448610	0.86917	0.82241	0.04683	1.2132	0.14706
9	rs268275628	13746129	0.9986	2.8532	0.00045009	1.8036	0.22616
9	rs268290591	29566528	0.90858	0.99733	0.034226	1.2736	0.15281
9	rs268238422	51203207	0.9754	1.5982	0.0086438	1.5889	0.1952
9	rs268277290	58268170	0.997	2.5215	0.0011717	1.7387	0.21588
10	rs268249526	23158107	0.96539	1.4455	0.011748	1.3986	0.16556
10	rs268257066	55993619	0.89478	0.92961	0.040802	1.2473	0.14965
10	rs268265304	61106778	0.89818	0.94553	0.037168	1.2808	0.15414
10	rs268265912	65023376	0.94359	1.2234	0.020811	1.3494	0.16056
10	rs268287724	76107448	0.9984	2.7951	0.00068014	1.6104	0.19284
10	rs268260769	80457465	0.95379	1.3147	0.016966	1.378	0.16407
11	rs268256689	41789086	0.96299	1.4153	0.013309	1.45	0.17379
11	rs268250670	63371818	0.87518	0.84579	0.045086	1.2424	0.15101
11	rs268288070	81442864	0.9862	1.854	0.0044624	1.6165	0.19784
11	rs268271335	87922123	0.96099	1.3916	0.014325	1.405	0.16744
11	rs268262016	89664079	0.988	1.9155	0.0036924	1.642	0.20168
12	rs268263581	4003713	0.90818	0.99524	0.03492	1.2842	0.15401
12	rs268274667	20689005	0.9768	1.6242	0.0082125	1.4529	0.17289
12	rs268281274	79402715	0.89638	0.93705	0.040086	1.407	0.17345
13	rs268280823	28021404	0.92539	1.0935	0.030858	1.4644	0.18018
13	rs268234727	53305623	0.93179	1.1354	0.024733	1.3053	0.15531
13	rs268280431	60489213	0.96619	1.4561	0.011216	1.3953	0.16531
13	rs268286786	63310399	1	1000	0	1.7786	0.2177
13	rs268286785	63340917	1	1000	0	1.8264	0.22553
13	rs268263640	77426293	0.9978	2.6565	0.001031	1.6323	0.19712
13	rs268263644	77613079	0.97099	1.5247	0.0096469	1.4124	0.16703
13	rs268263657	78126612	0.9978	2.6565	0.001031	1.5706	0.1872
15	rs268264603	942715	1	1000	0	1.785	0.2204
15	rs268278253	45263681	0.86717	0.81482	0.048534	1.2035	0.14647
15	rs268273904	53476894	0.94399	1.2267	0.020217	1.3822	0.16599
15	rs268291539	54831761	0.97159	1.5341	0.0091505	1.4114	0.16752
17	rs268244919	9467748	0.9916	2.072	0.0033311	1.5567	0.18679
17	rs268244917	9559008	0.95339	1.3108	0.017505	1.3756	0.16381
18	rs268255103	35400688	0.92559	1.0948	0.030282	1.3039	0.15559
18	rs268250893	56270790	0.9934	2.1775	0.0024426	1.5478	0.1842
18	rs268250894	56303034	0.9998	3.6988	8.0016e-05	1.9343	0.24721
19	rs268287031	8785735	0.96779	1.4778	0.010678	1.3843	0.16296
19	rs268273243	56499136	0.9864	1.8604	0.0040888	1.4932	0.17778
20	rs268277255	30409903	0.9934	2.1775	0.0024426	1.5886	0.1913
21	rs268234665	549881	0.95279	1.305	0.018544	1.542	0.18995
21	rs268278444	2427341	0.95779	1.3559	0.015383	1.399	0.16632
21	rs268288690	3499190	0.9978	2.6565	0.001031	1.5657	0.18574
21	rs268250917	33467549	0.95239	1.3011	0.019045	1.4001	0.16783
21	rs268262591	67072194	0.9984	2.7951	0.00068014	1.6137	0.19321
22	rs268246619	31579603	0.93839	1.1827	0.021469	1.4901	0.18312
23	rs268252490	15737432	0.9846	1.8057	0.0063763	1.4862	0.17678
24	rs268234853	25131876	0.9856	1.8353	0.005477	1.4995	0.1791
24	rs268251635	53895758	0.9832	1.7672	0.0066922	1.4648	0.17387
25	rs268282487	25708527	0.9928	2.1394	0.0028863	1.5058	0.17841
26	rs268266925	2473026	0.9828	1.7568	0.0070014	1.4517	0.17112
26	rs268251163	14358378	0.93679	1.1708	0.022131	1.3305	0.15828
26	rs268279408	19564435	0.93599	1.165	0.022786	1.324	0.1571
27	rs268251202	10742872	0.9924	2.1158	0.0031006	1.5199	0.18141
27	rs268276361	31053667	0.86877	0.82089	0.047682	1.2137	0.1469
28	rs268271870	15590943	0.96259	1.4105	0.013811	1.3997	0.16593
28	rs268286406	30311907	0.92559	1.0948	0.030282	1.2994	0.15464
28	rs268286387	31132059	0.87598	0.84898	0.04339	1.2181	0.14681
29	rs268282152	40191346	0.9992	3.0965	0.00020004	1.6729	0.20163
29	rs268255751	45098688	0.9944	2.2493	0.0016628	1.5627	0.18666
29	rs268255762	45588418	0.95719	1.3495	0.016415	1.3748	0.163
29	rs268246523	48859040	0.92659	1.1011	0.02909	1.3077	0.1557
¹ chromosome; ² SNP name; ³ physical position in base pairs; ⁴ posterior probability (i.e., the probability of a hypothesis or an event given observed data) ; ⁵ the logarithm of Posterior Odds to base 10 for the model including selection (with Posterior Odds being the the ratio between the posterior probabilities of two events); ⁶ q-value (i.e., the minimum FDR at which this locus may become sign…

## Sheet: ROC vs. MAL
Supplementary Table S3: Significant loci detected through a multi-cohort FST-outlier approach (q-value<0.05) for each of the 18 pairwise comparisons among the 6 “facciuto” populations and the 3 “non-facciuto” breeds considered in this study.
CHR¹	SNP ID²	BP³	prob⁴	log10(PO)⁵	qval⁶	alpha⁷	FST⁸
1	rs268275591	30904697	0.96839	1.4863	0.011449	1.4184	0.15811
1	rs268272567	81177161	0.92999	1.1233	0.02746	1.3129	0.14643
1	rs268233521	114785123	0.90018	0.95511	0.041758	1.2386	0.13926
2	rs268283840	11970621	0.91818	1.0501	0.034267	1.2882	0.14436
2	rs268289187	13526536	0.92318	1.0798	0.031174	1.355	0.15312
2	rs268240487	21140519	0.92659	1.1011	0.029601	1.3007	0.14587
2	rs268283090	78325684	0.9892	1.9618	0.0030642	1.5202	0.17043
2	rs268268014	90182903	0.92919	1.118	0.027996	1.3042	0.14555
3	rs268250135	20707461	0.92599	1.0973	0.030124	1.3089	0.14662
3	rs268275865	25672936	0.988	1.9155	0.0043778	1.461	0.16222
3	rs268275906	27914723	1	1000	0	1.8856	0.22299
3	rs268240945	31605195	0.9808	1.7082	0.0078016	1.4356	0.15921
3	rs268280169	39934094	0.92298	1.0786	0.031695	1.3826	0.15769
3	rs268285984	44441313	0.90658	0.98697	0.039633	1.268	0.1418
3	rs268243293	54625021	0.94259	1.2153	0.022493	1.3357	0.14884
3	rs268279663	92648489	0.92098	1.0665	0.033231	1.3318	0.14968
3	rs268282350	102065213	0.93499	1.1578	0.025893	1.3199	0.14724
3	rs268261552	110932495	0.94399	1.2267	0.021987	1.5057	0.17373
4	rs268251612	24479266	0.91898	1.0547	0.03375	1.2926	0.14497
4	rs268246428	37158285	0.94559	1.24	0.020992	1.3483	0.15041
5	rs268265979	3177027	0.96619	1.4561	0.011915	1.4211	0.15835
5	rs268270497	23085273	0.9856	1.8353	0.0059173	1.4837	0.16551
5	rs268252130	47379202	0.94199	1.2105	0.02348	1.3459	0.15069
5	rs268261003	63145559	0.92699	1.1037	0.029073	1.3119	0.14694
5	rs268291860	72576756	0.87618	0.84978	0.048948	1.2242	0.13846
5	rs268235382	77283449	0.88198	0.87349	0.047714	1.3763	0.16072
5	rs268291475	80619433	0.89278	0.92046	0.044092	1.251	0.14128
5	rs268235546	84744492	0.9856	1.8353	0.0059173	1.4778	0.1647
5	rs268245468	98361317	0.90538	0.98085	0.040671	1.269	0.14269
6	rs268291398	2347436	0.94919	1.2714	0.018953	1.3643	0.15231
6	rs268256348	47871724	0.95539	1.3308	0.016888	1.4573	0.16481
6	rs268267185	52110326	0.94099	1.2026	0.024435	1.3336	0.14902
7	rs268262846	63145183	0.92238	1.075	0.032211	1.3312	0.14977
7	rs268262830	63808662	0.92519	1.0922	0.030643	1.3015	0.14589
7	rs268286822	90191819	0.94859	1.266	0.01946	1.3396	0.14945
8	rs268245006	56970148	0.96279	1.4129	0.014112	1.3655	0.15128
9	rs268275628	13746129	0.9862	1.854	0.0050081	1.6756	0.19521
9	rs268272809	26809251	0.92178	1.0713	0.032722	1.2998	0.14548
10	rs268235210	24563876	0.9884	1.9304	0.0040728	1.5129	0.16914
10	rs268265912	65023376	0.88158	0.87182	0.048313	1.228	0.13869
10	rs268260770	80416494	0.992	2.0933	0.0023905	1.5194	0.16986
10	rs268260769	80457465	0.9962	2.4185	0.0012628	1.5773	0.17763
11	rs268265829	16161655	0.95559	1.3328	0.01641	1.3589	0.15052
11	rs268277105	18191856	0.9998	3.6988	6.668e-05	1.8707	0.22266
11	rs268236625	48888428	0.9812	1.7175	0.00715	1.4468	0.16078
11	rs268236627	48991484	0.9856	1.8353	0.0059173	1.4858	0.1657
11	rs268236628	49036617	0.9874	1.894	0.0046824	1.4724	0.16393
11	rs268275976	52555143	0.89458	0.92869	0.042347	1.2527	0.14118
11	rs268278766	54748524	0.9852	1.8232	0.006195	1.5107	0.16896
11	rs268250670	63371818	0.96079	1.3893	0.015014	1.403	0.1564
11	rs268250624	65275541	0.9792	1.6727	0.0087568	1.4532	0.16158
11	rs268271333	87999632	0.9792	1.6727	0.0087568	1.4733	0.16482
12	rs268263606	4947356	0.9888	1.9458	0.0034181	1.4871	0.16558
12	rs268274664	20560886	0.977	1.6281	0.0091043	1.4291	0.15928
12	rs268268190	30997251	0.91118	1.0111	0.036385	1.3171	0.14981
12	rs268268188	31091148	0.91658	1.0409	0.03479	1.2829	0.14371
12	rs268281886	60710601	0.9926	2.1275	0.0020952	1.5023	0.16668
12	rs268281883	60829782	0.9912	2.0516	0.0026958	1.512	0.16876
12	rs268281881	60910598	0.997	2.5215	0.00069245	1.5731	0.17628
12	rs268281880	60950723	0.9996	3.3977	0.00020004	1.6489	0.186
12	rs268281802	64393033	0.90638	0.98595	0.040152	1.2897	0.14533
12	rs268273047	67089977	0.96139	1.3962	0.014566	1.3859	0.15392
13	rs268276726	3274702	0.997	2.5215	0.00069245	1.5698	0.17587
13	rs268256157	24195609	0.96019	1.3824	0.015457	1.3663	0.15134
13	rs268264697	40590432	0.96499	1.4404	0.013246	1.4004	0.15544
13	rs268280411	61319042	0.90798	0.9942	0.03857	1.2671	0.14159
13	rs268239489	62900107	0.88818	0.89997	0.045271	1.2397	0.1402
13	rs268286786	63310399	0.9962	2.4185	0.0012628	1.5505	0.1731
13	rs268240660	68690287	0.9808	1.7082	0.0078016	1.475	0.16415
14	rs268274527	17515752	0.9964	2.442	0.00090018	1.5735	0.17646
14	rs268255937	47157602	0.9764	1.6166	0.0094495	1.4358	0.15987
14	rs268282888	53574069	0.93939	1.1903	0.025379	1.346	0.1508
14	rs268269139	59055891	0.9834	1.7725	0.0068072	1.4469	0.16028
14	rs268235020	78642965	0.9834	1.7725	0.0068072	1.5334	0.17342
15	rs268264603	942715	0.9998	3.6988	6.668e-05	1.7974	0.20968
15	rs268246689	9314277	1	1000	0	1.7917	0.20708
15	rs268247456	26968662	0.88338	0.87936	0.046493	1.2371	0.14036
15	rs268273655	30556148	0.9884	1.9304	0.0040728	1.4768	0.16387
15	rs268238096	77051284	0.94199	1.2105	0.02348	1.4787	0.17009
16	rs268252202	2624296	0.91638	1.0398	0.035304	1.2808	0.14312
16	rs268261779	36083357	0.94759	1.2572	0.019967	1.3496	0.14979
16	rs268282265	37124140	0.9758	1.6055	0.0097927	1.4194	0.15708
16	rs268236800	64231067	0.89038	0.90968	0.044677	1.2451	0.14045
16	rs268273500	71083309	0.94139	1.2058	0.023961	1.3399	0.149
16	rs268260104	78741009	0.9996	3.3977	0.00020004	1.7517	0.20111
17	rs268238997	13127073	0.93259	1.1409	0.026922	1.3053	0.14557
17	rs268275453	36014401	0.90218	0.96487	0.04121	1.2753	0.14405
17	rs268252286	44165284	0.89278	0.92046	0.044092	1.2491	0.14083
18	rs268287593	16082409	0.88218	0.87432	0.047108	1.2417	0.14054
18	rs268292539	20338014	0.96559	1.4481	0.012811	1.5698	0.18168
18	rs268250893	56270790	0.94979	1.2768	0.018439	1.3687	0.15274
18	rs268250894	56303034	1	1000	0	2.0198	0.24644
18	rs268247773	57178169	0.91338	1.023	0.035838	1.2717	0.14218
19	rs268239411	21481570	0.96939	1.5007	0.011011	1.412	0.15658
19	rs268243492	24402548	0.86857	0.82012	0.049635	1.2165	0.13832
19	rs268247503	43098427	0.9948	2.2816	0.0014944	1.6107	0.18266
20	rs268237454	38795933	0.96579	1.4508	0.01237	1.4383	0.16127
20	rs268266089	53499513	0.89378	0.92502	0.042933	1.2476	0.14062
21	rs268247681	27984968	0.92759	1.1075	0.028537	1.3673	0.1543
21	rs268247684	28115228	0.94579	1.2417	0.020486	1.4124	0.15952
21	rs268251520	46634504	0.94539	1.2383	0.021487	1.3475	0.15007
22	rs268239300	6165731	0.93439	1.1535	0.026403	1.324	0.14804
22	rs268235993	8289000	0.93999	1.1949	0.024909	1.3413	0.14927
22	rs268282381	20172871	0.9996	3.3977	0.00020004	1.6629	0.1892
22	rs268246653	30131012	0.97279	1.5534	0.010188	1.4194	0.15767
22	rs268245637	51400401	0.95319	1.3088	0.017387	1.3752	0.15349
23	rs268279229	25763558	0.95819	1.3602	0.015919	1.3918	0.15474
23	rs268255980	39987667	0.90798	0.9942	0.03857	1.2541	0.14011
23	rs268255981	40059644	0.90958	1.0026	0.036936	1.2956	0.14597
24	rs268241097	18875185	0.90678	0.988	0.039106	1.2752	0.14335
24	rs268257401	33992690	0.95019	1.2805	0.017918	1.5304	0.17789
24	rs268251635	53895758	0.9996	3.3977	0.00020004	1.7002	0.1936
24	rs268246347	61203140	0.88558	0.88871	0.045878	1.3713	0.16018
25	rs268282487	25708527	0.999	2.9995	0.00027278	1.6374	0.18488
26	rs268266925	2473026	0.98	1.6901	0.0081227	1.4557	0.16172
26	rs268263918	22094411	1	1000	0	1.7691	0.20526
28	rs268286387	31132059	0.993	2.1518	0.0018004	1.5211	0.16955
29	rs268243006	23647853	0.90818	0.99524	0.03749	1.277	0.14319
29	rs268282152	40191346	0.97239	1.5468	0.010575	1.4207	0.15759
29	rs268249006	40647357	0.96479	1.4378	0.013668	1.3936	0.15449
¹ chromosome; ² SNP name; ³ physical position in base pairs; ⁴ posterior probability (i.e., the probability of a hypothesis or an event given observed data) ; ⁵ the logarithm of Posterior Odds to base 10 for the model including selection (with Posterior Odds being the the ratio between the posterior probabilities of two events); ⁶ q-value (i.e., the minimum FDR at which this locus may become sign…

## Sheet: TER vs. MLG
Supplementary Table S3: Significant loci detected through a multi-cohort FST-outlier approach (q-value<0.05) for each of the 18 pairwise comparisons among the 6 “facciuto” populations and the 3 “non-facciuto” breeds considered in this study.
CHR¹	SNP ID²	BP³	prob⁴	log10(PO)⁵	qval⁶	alpha⁷	FST⁸
1	rs268284544	29182861	0.90498	0.97883	0.039742	1.2907	0.19467
1	rs268275591	30904697	0.95639	1.3411	0.017847	1.3886	0.20568
1	rs268245411	47363420	0.87738	0.85461	0.0484	1.3957	0.21256
1	rs268269464	61180801	0.9944	2.2493	0.0030256	1.5631	0.22844
1	rs268264895	84806521	0.9948	2.2816	0.002672	1.7194	0.25321
1	rs268258754	93924525	0.9896	1.9783	0.0053597	1.5283	0.22391
1	rs268254959	102438707	0.94119	1.2042	0.024264	1.3412	0.19985
1	rs268289776	109690340	0.92619	1.0986	0.032283	1.4937	0.22374
1	rs268255871	114212902	0.87898	0.8611	0.047314	1.394	0.21205
1	rs268260238	142969566	0.9806	1.7036	0.0080065	1.6408	0.24211
1	rs268244944	152068247	0.95059	1.2842	0.020175	1.5452	0.23006
2	rs268279460	10601277	0.9844	1.8	0.0072172	1.629	0.24022
2	rs268269837	37054277	0.9954	2.3352	0.0024774	1.7487	0.25781
2	rs268277839	42272358	0.93079	1.1287	0.028093	1.3197	0.19756
2	rs268272368	45468678	0.96179	1.4009	0.015245	1.3818	0.20446
2	rs268276876	87925046	0.96079	1.3893	0.015988	1.5701	0.23314
2	rs268267947	93130554	0.94779	1.259	0.021361	1.3489	0.20031
3	rs268291837	14353235	0.979	1.6685	0.0088654	1.4727	0.21649
3	rs268280164	39764842	0.9882	1.9229	0.0059199	1.7015	0.25075
3	rs268261898	70596375	0.89118	0.91325	0.044175	1.2454	0.18925
3	rs268248219	75678719	0.95239	1.3011	0.019374	1.5389	0.22868
3	rs268250292	112631010	0.9958	2.3748	0.0023005	1.5725	0.22981
4	rs268233924	31478750	0.92719	1.1049	0.031469	1.3022	0.19499
4	rs268248498	59721313	0.9792	1.6727	0.0085831	1.4535	0.21365
4	rs268263419	65430079	0.9852	1.8232	0.006768	1.6575	0.24446
4	rs268263486	68186738	0.94599	1.2434	0.021774	1.357	0.20178
4	rs268268647	75491504	0.96719	1.4696	0.012039	1.4271	0.21039
4	rs268281127	85691768	0.94979	1.2768	0.02057	1.3954	0.20695
4	rs268236334	88662934	0.92338	1.0811	0.032706	1.3036	0.19537
5	rs268270481	23922667	0.992	2.0933	0.004253	1.4946	0.21864
5	rs268280625	108818624	0.96959	1.5036	0.011648	1.6026	0.23722
5	rs268280689	111987474	0.998	2.698	0.00095019	1.8166	0.26778
6	rs268249492	36161645	0.992	2.0933	0.004253	1.5328	0.22412
6	rs268259112	38091565	0.93539	1.1607	0.026792	1.5035	0.22489
6	rs268285638	41150643	0.93619	1.1665	0.025945	1.51	0.22602
6	rs268256348	47871724	0.9758	1.6055	0.0099937	1.6535	0.24466
6	rs268293031	68935210	0.9976	2.6187	0.0014336	1.784	0.2627
6	rs268252018	84931045	0.9856	1.8353	0.0065385	1.728	0.25538
6	rs268262409	85520188	0.94199	1.2105	0.023852	1.3265	0.19749
7	rs268262080	41375385	0.94339	1.2218	0.023034	1.3428	0.19988
7	rs268267263	43994039	0.997	2.5215	0.0020004	1.8005	0.26525
7	rs268240313	49213982	0.94439	1.23	0.022197	1.3445	0.20036
7	rs268262879	61788113	0.9996	3.3977	0.00030006	1.9445	0.2874
7	rs268262846	63145183	0.89458	0.92869	0.043174	1.2864	0.19509
7	rs268288457	79551979	0.97119	1.5278	0.011287	1.598	0.2366
7	rs268268620	83511376	0.9938	2.2048	0.0032124	1.5322	0.22402
7	rs268238418	100165300	0.96579	1.4508	0.012442	1.3906	0.20533
8	rs268265520	3015711	0.90878	0.99838	0.038394	1.2613	0.19022
8	rs268265464	5386309	0.93779	1.1782	0.025514	1.3477	0.20108
8	rs268276072	16337825	0.9784	1.656	0.0094149	1.6317	0.24124
8	rs268260348	37618064	0.9934	2.1775	0.0035691	1.5475	0.22639
8	rs268260479	43444874	0.92619	1.0986	0.032283	1.3453	0.20152
8	rs268260481	43542552	0.9912	2.0516	0.0046009	1.7296	0.25496
8	rs268243432	74162125	0.88278	0.87684	0.04623	1.4078	0.21396
8	rs268264968	95027078	0.89998	0.95415	0.040236	1.2957	0.1956
9	rs268282548	20989344	0.93139	1.1327	0.027651	1.352	0.20189
9	rs268238422	51203207	0.88118	0.87016	0.046768	1.403	0.21351
9	rs268252761	89124392	0.9786	1.6601	0.0091441	1.6369	0.24178
10	rs268235666	12569779	0.95759	1.3537	0.01709	1.4131	0.20926
10	rs268263709	58947754	0.89878	0.94839	0.04122	1.3	0.19634
10	rs268248776	66357742	0.9972	2.5515	0.0017504	1.8061	0.26622
10	rs268289786	66706422	0.93019	1.1246	0.028532	1.4934	0.2235
10	rs268287724	76107448	0.9776	1.6398	0.0096913	1.4326	0.21094
10	rs268285641	80522836	0.92138	1.0689	0.033972	1.2952	0.19435
11	rs268265805	15146317	0.9976	2.6187	0.0014336	1.7774	0.26156
11	rs268265832	16300117	0.91378	1.0252	0.036163	1.2743	0.19199
11	rs268260973	33589295	0.89058	0.91057	0.044673	1.2945	0.19577
11	rs268247940	59967719	0.9946	2.2652	0.0028539	1.7818	0.26264
11	rs268250624	65275541	0.96379	1.4252	0.013269	1.4085	0.2082
11	rs268288070	81442864	0.91038	1.0068	0.037943	1.4644	0.22046
11	rs268262016	89664079	0.92999	1.1233	0.028964	1.4892	0.2232
11	rs268243078	93275667	0.9754	1.5982	0.010292	1.4572	0.21435
11	rs268266071	95505466	0.95499	1.3267	0.018601	1.4435	0.21378
11	rs268284942	96495709	0.94319	1.2202	0.023441	1.3736	0.20469
11	rs268278848	101455335	0.92799	1.1101	0.030646	1.3496	0.2019
11	rs268278843	101681897	0.93519	1.1592	0.027205	1.4936	0.2232
12	rs268265871	571657	0.9838	1.7833	0.0074476	1.5022	0.22051
12	rs268274684	21494253	0.9902	2.0044	0.0049862	1.5364	0.22505
12	rs268268179	31427609	0.92899	1.1167	0.030228	1.5004	0.2247
12	rs268244001	48240863	0.9988	2.9202	0.00060012	1.6624	0.24243
12	rs268281951	57770691	0.89738	0.94174	0.042194	1.2849	0.19428
12	rs268270382	85737109	0.89558	0.93332	0.042684	1.2387	0.18794
13	rs268276726	3274702	0.91918	1.0559	0.034816	1.2837	0.19276
13	rs268280733	32147588	0.96279	1.4129	0.014077	1.4005	0.2072
13	rs268262747	34345139	0.97359	1.5667	0.010614	1.6146	0.23854
13	rs268248131	37901214	0.96179	1.4009	0.015245	1.3872	0.2051
13	rs268251979	42045581	0.94939	1.2732	0.02096	1.547	0.23038
13	rs268287845	45204685	0.96059	1.387	0.016348	1.5812	0.23457
13	rs268286786	63310399	0.9998	3.6988	0.00020004	1.7522	0.25579
13	rs268286785	63340917	0.9966	2.467	0.0021277	1.5549	0.22713
14	rs268242151	3899299	0.87818	0.85785	0.047858	1.2217	0.18662
14	rs268237110	8815744	0.91398	1.0264	0.035716	1.4562	0.21888
14	rs268237114	9033192	0.89738	0.94174	0.042194	1.3007	0.19656
14	rs268287747	12829545	0.9872	1.8871	0.0063071	1.4805	0.21688
14	rs268243920	21232585	0.89878	0.94839	0.04122	1.4389	0.21724
14	rs268233197	88285999	0.93859	1.1842	0.025092	1.3269	0.19783
15	rs268254520	9494821	0.91558	1.0353	0.035263	1.2864	0.19391
15	rs268251626	14351490	0.92919	1.118	0.029812	1.502	0.22527
15	rs268277627	38070887	0.9934	2.1775	0.0035691	1.5192	0.22239
15	rs268278249	45466536	0.90838	0.99629	0.039281	1.362	0.20568
15	rs268291539	54831761	0.91218	1.0165	0.037497	1.3025	0.19602
15	rs268279886	79097611	0.88418	0.88274	0.045696	1.3963	0.2121
16	rs268292280	10626112	0.9974	2.5838	0.0016003	1.7795	0.26205
16	rs268253543	15552991	0.90838	0.99629	0.039281	1.2784	0.19271
16	rs268249898	25370167	0.985	1.8173	0.0069906	1.6768	0.2477
16	rs268253417	45236904	0.89038	0.90968	0.045165	1.2492	0.18976
17	rs268252279	44483464	0.89238	0.91865	0.043674	1.2554	0.19031
17	rs268253644	52311345	0.9902	2.0044	0.0049862	1.5594	0.22824
17	rs268289270	63051092	0.9886	1.938	0.0057302	1.7025	0.25108
18	rs268259214	58126576	0.87117	0.8301	0.049537	1.1985	0.18351
19	rs268267476	5790084	0.95579	1.3349	0.018224	1.3688	0.20278
19	rs268243483	24836694	0.93559	1.1621	0.026372	1.3152	0.19632
19	rs268243474	25384478	0.95999	1.3801	0.016706	1.3741	0.20336
20	rs268284189	2419932	0.96419	1.4302	0.01286	1.6064	0.23849
20	rs268284129	5107639	0.9896	1.9783	0.0053597	1.4944	0.21913
20	rs268237454	38795933	0.9916	2.072	0.0044259	1.7386	0.25629
21	rs268278444	2427341	0.96119	1.3939	0.015619	1.4368	0.21244
21	rs268288673	4253685	0.92979	1.122	0.029389	1.3536	0.20218
21	rs268256250	13625016	0.9878	1.9082	0.0061103	1.5393	0.22562
21	rs268247678	27854418	0.91238	1.0176	0.036614	1.2908	0.19446
21	rs268268777	39113267	0.87277	0.83633	0.048967	1.3957	0.2128
21	rs268270830	42781018	0.95399	1.3167	0.018982	1.5606	0.23205
21	rs268270826	42928016	0.92759	1.1075	0.03106	1.364	0.20395
21	rs268247725	51801839	0.94359	1.2234	0.022619	1.354	0.20128
21	rs268248325	56594266	0.9928	2.1394	0.003896	1.7481	0.25771
22	rs268239834	1151127	0.98	1.6901	0.0082921	1.4631	0.21502
22	rs268285813	42779235	0.96179	1.4009	0.015245	1.3694	0.20268
23	rs268279229	25763558	0.91218	1.0165	0.037497	1.2792	0.19273
23	rs268281661	39084492	0.9932	2.1644	0.0037307	1.5797	0.23095
24	rs268233791	20745311	0.97259	1.5501	0.010943	1.6086	0.23777
24	rs268234843	25600569	0.92218	1.0738	0.033131	1.3204	0.19808
26	rs268266924	2431241	0.96299	1.4153	0.013679	1.5776	0.23391
26	rs268290087	3792132	0.95719	1.3495	0.017468	1.4267	0.21119
26	rs268290089	3888154	0.94079	1.2011	0.02467	1.3449	0.20035
27	rs268266358	1144220	0.95059	1.2842	0.020175	1.5478	0.23016
27	rs268262489	37360409	0.9892	1.9618	0.0055411	1.5057	0.22068
28	rs268271870	15590943	0.997	2.5215	0.0020004	1.6352	0.23887
28	rs268252081	32692498	0.92158	1.0701	0.033554	1.2949	0.19428
29	rs268280048	11483316	0.91998	1.0606	0.034394	1.2797	0.19256
29	rs268249016	41107119	0.9816	1.727	0.0077215	1.6578	0.24479
¹ chromosome; ² SNP name; ³ physical position in base pairs; ⁴ posterior probability (i.e., the probability of a hypothesis or an event given observed data) ; ⁵ the logarithm of Posterior Odds to base 10 for the model including selection (with Posterior Odds being the the ratio between the posterior probabilities of two events); ⁶ q-value (i.e., the minimum FDR at which this locus may become sign…

## Sheet: VLF vs. MAL
Supplementary Table S3: Significant loci detected through a multi-cohort FST-outlier approach (q-value<0.05) for each of the 18 pairwise comparisons among the 6 “facciuto” populations and the 3 “non-facciuto” breeds considered in this study.
CHR¹	SNP ID²	BP³	prob⁴	log10(PO)⁵	qval⁶	alpha⁷	FST⁸
1	rs268278205	24258799	1	1000	0	1.9767	0.28622
1	rs268236264	37369256	0.992	2.0933	0.0021782	1.6761	0.23802
1	rs268272567	81177161	0.96199	1.4033	0.015573	1.374	0.19189
1	rs268259285	116331047	0.9784	1.656	0.0096484	1.4235	0.19804
1	rs268259284	116381966	0.9914	2.0617	0.0028206	1.4993	0.20814
1	rs268280697	135918715	0.91858	1.0524	0.029742	1.4252	0.20407
1	rs268260228	142505324	0.95999	1.3801	0.016351	1.3731	0.19212
1	rs268260238	142969566	0.92539	1.0935	0.026066	1.325	0.18733
1	rs268268459	146851572	0.9978	2.6565	0.00038008	1.5875	0.22144
2	rs268236675	16664622	0.9998	3.6988	2.8577e-05	1.7206	0.24144
2	rs268240462	22206414	0.91238	1.0176	0.032708	1.2726	0.18029
2	rs268240450	22641981	0.86477	0.80584	0.045857	1.1806	0.17005
2	rs268285327	49035761	0.93159	1.1341	0.024902	1.2868	0.18148
2	rs268239965	65688851	0.97059	1.5186	0.011664	1.4167	0.1982
2	rs268267958	92753669	0.96459	1.4353	0.013573	1.5395	0.21861
2	rs268252969	101731485	0.95079	1.286	0.019821	1.3432	0.18825
3	rs268244759	50247017	0.95259	1.303	0.01805	1.3404	0.18745
3	rs268274045	58280826	0.983	1.762	0.007546	1.4446	0.2007
3	rs268234770	65060270	0.94139	1.2058	0.023244	1.3263	0.18621
3	rs268288059	66250196	0.92238	1.075	0.026687	1.3185	0.18611
3	rs268282352	102133965	0.89198	0.91684	0.038508	1.2335	0.17596
3	rs268282353	102178741	0.87678	0.85219	0.04276	1.3598	0.1974
4	rs268263419	65430079	0.94879	1.2678	0.021503	1.3908	0.19532
4	rs268263733	82400049	0.96579	1.4508	0.013161	1.3866	0.19352
4	rs268290628	93253652	0.97439	1.5804	0.010554	1.3877	0.19343
4	rs268290632	93446261	0.89038	0.90968	0.039862	1.2567	0.17966
4	rs268281218	98528350	0.9974	2.5838	0.0008771	1.5888	0.2215
4	rs268287126	100851080	0.89578	0.93425	0.037819	1.2144	0.17337
5	rs268270453	25418267	0.9784	1.656	0.0096484	1.5814	0.22391
5	rs268291860	72576756	0.978	1.6478	0.0099293	1.4162	0.19704
5	rs268264556	75736491	0.9856	1.8353	0.0054632	1.4773	0.20569
5	rs268241852	87255522	0.97099	1.5247	0.011294	1.4254	0.19959
5	rs268280689	111987474	1	1000	0	1.9345	0.27874
6	rs268273532	55883702	0.9906	2.0227	0.0036703	1.4676	0.20338
6	rs268272097	62710047	0.91538	1.0341	0.030928	1.296	0.18383
6	rs268252018	84931045	0.94919	1.2714	0.02109	1.4185	0.20005
6	rs268262409	85520188	0.9942	2.234	0.0018357	1.5317	0.21295
6	rs268293065	85978529	0.9974	2.5838	0.0008771	1.738	0.2471
6	snp60000-CSN1S1-ex17	85993465	0.94739	1.2555	0.021923	1.3405	0.18782
6	rs268259225	104052587	0.97239	1.5468	0.010917	1.3835	0.19217
6	rs268280321	107614358	0.9886	1.938	0.0044778	1.4771	0.20546
6	rs268241029	110799782	0.9846	1.8057	0.0060915	1.446	0.20105
7	rs268279502	5473770	0.96299	1.4153	0.014396	1.3713	0.19147
7	rs268291142	25332724	0.92018	1.0618	0.027928	1.3272	0.1882
7	rs268257250	45947409	0.87477	0.84421	0.044245	1.1922	0.17117
7	rs268240304	49696660	1	1000	0	1.7237	0.24188
7	rs268240266	51325562	0.985	1.8173	0.0057812	1.4331	0.199
7	rs268242929	59140750	0.977	1.6281	0.01022	1.5956	0.22688
7	rs268262879	61788113	0.86377	0.80214	0.046657	1.1867	0.17084
7	rs268262844	63214660	0.94599	1.2434	0.022351	1.3764	0.19341
8	rs268265449	6073679	0.9914	2.0617	0.0028206	1.4784	0.20499
8	rs268265447	6192269	0.95019	1.2805	0.02025	1.5256	0.21766
8	rs268261481	21220165	0.88098	0.86933	0.042008	1.1963	0.17136
8	rs268254473	29893820	0.91458	1.0297	0.032111	1.311	0.18611
8	rs268260348	37618064	0.9902	2.0044	0.0039258	1.4755	0.2045
8	rs268274308	89407219	0.85057	0.75527	0.049282	1.1905	0.17224
8	rs268249123	108661860	0.85097	0.75664	0.048411	1.1598	0.16764
8	rs268240042	110877675	0.9844	1.8	0.0063888	1.4394	0.19948
10	rs268250761	35200343	0.96259	1.4105	0.015186	1.3691	0.19147
10	rs268257586	45520406	0.88498	0.88615	0.040578	1.1994	0.17129
10	rs268279813	49067701	0.9948	2.2816	0.0013203	1.6878	0.23943
10	rs268257066	55993619	0.9832	1.7672	0.0072757	1.4459	0.20083
10	rs268257064	56060025	0.9804	1.6991	0.0084427	1.424	0.19813
10	rs268287724	76107448	1	1000	0	1.9209	0.27399
10	rs268260769	80457465	1	1000	0	2.0016	0.29068
11	rs268272666	31207137	0.95939	1.3734	0.016742	1.3662	0.19103
11	rs268250708	61515793	0.9812	1.7175	0.0078502	1.431	0.19885
11	rs268250624	65275541	0.92939	1.1193	0.025467	1.2836	0.18075
11	rs268257133	90506970	0.9976	2.6187	0.00056375	1.5158	0.21001
12	rs268274667	20689005	0.9968	2.4934	0.0010431	1.5673	0.21865
12	rs268244001	48240863	0.97039	1.5156	0.012022	1.4	0.19565
12	rs268281274	79402715	0.91098	1.01	0.033307	1.4173	0.2033
13	rs268239056	9488147	0.89878	0.94839	0.03649	1.2294	0.17478
13	rs268254392	15917248	0.9788	1.6643	0.0090652	1.4113	0.19622
13	rs268278092	17801525	0.87638	0.85058	0.043502	1.2009	0.17227
13	rs268262747	34345139	0.90178	0.9629	0.03583	1.2873	0.18335
13	rs268264687	40972381	0.95699	1.3474	0.017159	1.3638	0.1909
13	rs268280416	61121835	0.9892	1.9618	0.0042008	1.4618	0.20299
13	rs268280414	61226651	0.96919	1.4978	0.012391	1.3926	0.194
13	rs268286786	63310399	0.9866	1.8669	0.0048084	1.4519	0.20151
13	rs268286785	63340917	0.96139	1.3962	0.015957	1.3652	0.19089
13	rs268263644	77613079	0.96859	1.4891	0.012756	1.3882	0.19347
15	rs268247452	27143005	0.9858	1.8414	0.0051439	1.47	0.20448
15	rs268235130	34072378	0.9996	3.3977	7.5015e-05	1.6977	0.23769
16	rs268247557	48907199	0.85397	0.767	0.047529	1.1892	0.17227
16	rs268273481	70199614	0.93419	1.1521	0.023789	1.3116	0.1846
16	rs268273500	71083309	0.95519	1.3287	0.017591	1.3461	0.18834
17	rs268253647	52433522	0.92098	1.0665	0.02731	1.2685	0.17916
17	rs268253648	52470596	0.96379	1.4252	0.013985	1.3716	0.19151
17	rs268253649	52514679	0.95199	1.2973	0.018504	1.3368	0.18716
18	rs268253790	6660346	0.89178	0.91594	0.039185	1.2746	0.1823
18	rs268267831	17346492	0.91478	1.0308	0.031525	1.2608	0.17805
19	rs268243596	23940928	0.90618	0.98493	0.034555	1.2533	0.17789
19	rs268247503	43098427	0.91838	1.0512	0.030325	1.2998	0.18379
19	rs268291505	54635373	0.94519	1.2367	0.022778	1.3224	0.18558
19	rs268273243	56499136	0.88478	0.88529	0.041282	1.206	0.17255
21	rs268268768	38762331	0.9832	1.7672	0.0072757	1.6124	0.22852
22	rs268242380	10875393	0.89698	0.93986	0.037155	1.2842	0.18278
23	rs268249832	40738199	0.86617	0.81106	0.045052	1.1794	0.16961
24	rs268234853	25131876	0.9906	2.0227	0.0036703	1.5948	0.22439
25	rs268262704	8012664	0.95179	1.2954	0.018947	1.5201	0.2164
26	rs268266925	2473026	0.95099	1.2879	0.019389	1.3398	0.18758
26	rs268251163	14358378	0.9834	1.7725	0.0066983	1.4451	0.20077
26	rs268251493	40733750	0.90738	0.99109	0.033931	1.2401	0.17583
27	rs268287318	18956046	0.90418	0.9748	0.035186	1.2676	0.18048
27	rs268269910	23287431	0.999	2.9995	0.00017781	1.6661	0.23357
27	rs268276376	30436383	0.94979	1.2768	0.020672	1.359	0.19085
28	rs268233672	1606440	0.91858	1.0524	0.029742	1.2701	0.17917
28	rs268271900	17171372	0.96279	1.4129	0.014796	1.3992	0.19592
28	rs268252081	32692498	0.9944	2.2493	0.0015878	1.4966	0.20812
29	rs268247536	2015339	0.9788	1.6643	0.0090652	1.599	0.22641
29	rs268282587	2698221	0.91938	1.0571	0.028541	1.2828	0.18132
29	rs268286573	17111489	0.9808	1.7082	0.008149	1.449	0.20169
29	rs268284716	34376297	0.9908	2.0321	0.0031244	1.4769	0.20466
29	rs268255762	45588418	1	1000	0	2.0385	0.29711
29	rs268250213	46726258	0.93179	1.1354	0.024352	1.2926	0.18205
¹ chromosome; ² SNP name; ³ physical position in base pairs; ⁴ posterior probability (i.e., the probability of a hypothesis or an event given observed data) ; ⁵ the logarithm of Posterior Odds to base 10 for the model including selection (with Posterior Odds being the the ratio between the posterior probabilities of two events); ⁶ q-value (i.e., the minimum FDR at which this locus may become sign…

## Sheet: CAP vs.SAA
Supplementary Table S3: Significant loci detected through a multi-cohort FST-outlier approach (q-value<0.05) for each of the 18 pairwise comparisons among the 6 “facciuto” populations and the 3 “non-facciuto” breeds considered in this study.
CHR¹	SNP ID²	BP³	prob⁴	log10(PO)⁵	qval⁶	alpha⁷	FST⁸
1	rs268251008	14788828	0.984	1.7888	0.0063397	1.5369	0.15992
1	rs268262170	20931282	0.92819	1.1114	0.033016	1.3652	0.14393
1	rs268279997	70351246	0.9776	1.6398	0.0096019	1.4895	0.15504
1	rs268244159	101459994	0.9992	3.0965	0.00080016	1.7204	0.17877
1	rs268255430	135174495	0.96919	1.4978	0.013685	1.4417	0.15055
1	rs268259737	140894087	0.9958	2.3748	0.0023005	1.624	0.16841
1	rs268239688	147834039	0.94559	1.24	0.026044	1.4035	0.14728
1	rs268269638	153217991	0.97499	1.591	0.011202	1.7269	0.18233
1	rs268269632	153474222	0.90958	1.0026	0.040704	1.3583	0.14409
1	rs268291200	155936546	0.9924	2.1158	0.0044809	1.6099	0.16745
2	rs268240484	21300495	0.93319	1.1451	0.030289	1.4333	0.15109
2	rs268267894	95402215	0.9952	2.3166	0.0028006	1.5857	0.16447
3	rs268279661	92758128	0.96559	1.4481	0.015971	1.4471	0.15099
4	rs268268643	75296608	0.90578	0.98289	0.041714	1.3815	0.14705
4	rs268266546	114833710	0.89478	0.92961	0.047735	1.5242	0.16382
5	rs268265998	2258598	0.9942	2.234	0.0036007	1.6071	0.16662
5	rs268252141	46899680	0.89498	0.93054	0.046744	1.275	0.13635
6	rs268238665	45255805	0.94919	1.2714	0.023562	1.353	0.14188
6	rs268273553	54960045	0.89318	0.92228	0.04872	1.3053	0.13944
6	rs268290895	86296958	0.93319	1.1451	0.030289	1.402	0.14767
7	rs268262862	62484347	0.9808	1.7082	0.0079349	1.4607	0.15198
8	rs268256998	17894074	0.94939	1.2732	0.022711	1.4033	0.14717
8	rs268261491	21671143	0.94859	1.266	0.024381	1.491	0.15672
8	rs268276484	53340674	0.94999	1.2787	0.020851	1.4371	0.15062
8	rs268264078	103854948	0.89878	0.94839	0.045721	1.5203	0.16322
9	rs268253552	9384617	0.989	1.9537	0.0055344	1.5234	0.15808
9	rs268292564	27086131	0.93039	1.126	0.032113	1.4273	0.15081
9	rs268242980	27755124	0.91818	1.0501	0.036757	1.3551	0.14334
9	rs268290532	32237539	0.994	2.2191	0.0041342	1.8533	0.19562
10	rs268249572	21090963	0.91138	1.0122	0.03874	1.314	0.13937
10	rs268234581	27650335	0.93059	1.1273	0.031221	1.599	0.17027
10	rs268249274	84835580	0.90378	0.9728	0.042723	1.2789	0.13602
12	rs268281888	60637313	0.95099	1.2879	0.018768	1.4388	0.1509
13	rs268264714	39782117	0.94999	1.2787	0.020851	1.4016	0.14698
13	rs268290248	43729967	0.96039	1.3847	0.017648	1.3852	0.14474
13	rs268279761	53980640	0.96819	1.4834	0.014472	1.439	0.15007
13	rs268280402	61744988	0.91598	1.0375	0.037722	1.3025	0.13789
13	rs268280401	61809411	0.92519	1.0922	0.033945	1.3262	0.14013
13	rs268238375	67017173	0.9894	1.97	0.0050374	1.6113	0.16794
13	rs268240679	67914231	0.9972	2.5515	0.001667	1.7106	0.17828
15	rs268251476	361794	0.96799	1.4806	0.015203	1.4835	0.15473
15	rs268233248	74980485	0.93939	1.1903	0.028416	1.3817	0.14544
16	rs268252834	67628768	0.9782	1.6519	0.0088018	1.5085	0.15723
16	rs268260138	74002360	0.91078	1.009	0.03973	1.3335	0.1415
17	rs268242810	2016057	0.88838	0.90085	0.049751	1.2338	0.13192
17	rs268267657	38039282	0.9826	1.7517	0.00713	1.5881	0.16564
19	rs268289306	6815368	0.94939	1.2732	0.022711	1.4163	0.14851
19	rs268239388	22699087	0.89918	0.9503	0.04473	1.2875	0.13707
19	rs268239366	23722423	0.9986	2.8532	0.0011002	1.974	0.20922
20	rs268282703	16877871	0.9754	1.5982	0.010435	1.433	0.14927
20	rs268277232	29486326	0.96239	1.4081	0.016803	1.3921	0.14534
20	rs268266098	53140952	0.9946	2.2652	0.003234	1.8387	0.19391
20	rs268247087	57818532	0.994	2.2191	0.0041342	1.6283	0.16913
20	rs268248267	67380298	0.97339	1.5633	0.011972	1.4739	0.15409
20	rs268286277	68438400	0.96919	1.4978	0.013685	1.48	0.15479
22	rs268263814	16088362	0.90298	0.96882	0.043711	1.3464	0.14333
24	rs268240611	48842830	0.94459	1.2316	0.027569	1.4158	0.14863
25	rs268292298	9160822	0.94579	1.2417	0.025234	1.6049	0.17028
25	rs268270445	15050462	0.92158	1.0701	0.035799	1.5696	0.1675
26	rs268290731	48355055	0.92338	1.0811	0.034872	1.444	0.15275
29	rs268284676	32643667	0.94539	1.2383	0.026816	1.4697	0.15453
¹ chromosome; ² SNP name; ³ physical position in base pairs; ⁴ posterior probability (i.e., the probability of a hypothesis or an event given observed data) ; ⁵ the logarithm of Posterior Odds to base 10 for the model including selection (with Posterior Odds being the the ratio between the posterior probabilities of two events); ⁶ q-value (i.e., the minimum FDR at which this locus may become sign…

## Sheet: LUC vs. SAA
Supplementary Table S3: Significant loci detected through a multi-cohort FST-outlier approach (q-value<0.05) for each of the 18 pairwise comparisons among the 6 “facciuto” populations and the 3 “non-facciuto” breeds considered in this study.
CHR¹	SNP ID²	BP³	prob⁴	log10(PO)⁵	qval⁶	alpha⁷	FST⁸
3	rs268240956	32001389	0.95139	1.2916	0.03703	1.5301	0.31385
4	rs268289985	77727667	0.94719	1.2537	0.040541	1.5117	0.31214
4	rs268270682	110266145	0.94839	1.2643	0.039426	1.5265	0.31356
5	rs268241969	36939144	0.95259	1.303	0.035582	1.5324	0.31431
5	rs268245525	37138657	0.93399	1.1507	0.046868	1.5009	0.31069
5	rs268245548	38282736	0.96299	1.4153	0.026672	1.5498	0.31656
6	rs268259402	57006151	0.93899	1.1872	0.043266	1.4971	0.31039
6	rs268290918	87375339	0.94179	1.2089	0.041901	1.5032	0.311
7	rs268251120	34841788	0.9814	1.7222	0.018604	1.603	0.322
7	rs268261590	86982771	0.93359	1.1479	0.047954	1.4903	0.30968
11	rs268256767	45283998	0.93639	1.1679	0.045672	1.4989	0.31049
12	rs268262668	51486771	0.92799	1.1101	0.04922	1.4714	0.30739
13	rs268286785	63340917	0.96259	1.4105	0.029356	1.5471	0.31582
14	rs268282877	53089605	0.95679	1.3452	0.033892	1.5196	0.3132
16	rs268241508	58664181	0.96099	1.3916	0.03234	1.5648	0.31793
17	rs268248832	8342783	0.93859	1.1842	0.044476	1.4986	0.31049
17	rs268267686	39274386	0.96239	1.4081	0.031006	1.5662	0.31792
17	rs268285033	68219779	0.9756	1.6018	0.021504	1.5818	0.31985
23	rs268273865	19861028	0.95119	1.2898	0.038208	1.502	0.31111
¹ chromosome; ² SNP name; ³ physical position in base pairs; ⁴ posterior probability (i.e., the probability of a hypothesis or an event given observed data) ; ⁵ the logarithm of Posterior Odds to base 10 for the model including selection (with Posterior Odds being the the ratio between the posterior probabilities of two events); ⁶ q-value (i.e., the minimum FDR at which this locus may become sign…

## Sheet: VAL vs. SAA
Supplementary Table S3: Significant loci detected through a multi-cohort FST-outlier approach (q-value<0.05) for each of the 18 pairwise comparisons among the 6 “facciuto” populations and the 3 “non-facciuto” breeds considered in this study.
CHR¹	SNP ID²	BP³	prob⁴	log10(PO)⁵	qval⁶	alpha⁷	FST⁸
1	rs268276130	52885658	0.9976	2.6187	0.00091129	1.704	0.16619
1	rs268280011	69699837	0.95219	1.2992	0.017305	1.4406	0.13908
1	rs268280001	70222494	0.96779	1.4778	0.010877	1.4335	0.13759
1	rs268279965	71849228	0.89358	0.9241	0.042945	1.2923	0.12654
1	rs268258157	127075969	0.91398	1.0264	0.03467	1.3064	0.12708
1	rs268286782	136574462	0.92519	1.0922	0.028549	1.3813	0.13417
1	rs268261213	144294155	0.97039	1.5156	0.01033	1.4536	0.13953
1	rs268239691	147692948	0.97279	1.5534	0.0092883	1.4405	0.13798
1	rs268269654	152567105	0.9872	1.8871	0.0049856	1.5797	0.15282
3	rs268278905	95583712	0.999	2.9995	0.00046676	1.6884	0.1646
4	rs268259032	120218907	0.87738	0.85461	0.04788	1.2386	0.12107
4	rs268259034	120285508	0.91518	1.033	0.033985	1.303	0.12622
4	rs268259035	120316908	0.91998	1.0606	0.032607	1.3225	0.12803
4	rs268259036	120348697	0.95759	1.3537	0.016064	1.4212	0.13665
5	rs268275202	14909181	0.93079	1.1287	0.025777	1.3959	0.1353
5	rs268270495	23213882	0.9992	3.0965	0.00036007	1.7468	0.17061
5	rs268261127	68475797	0.9912	2.0516	0.0032907	1.5385	0.14815
5	rs268244971	107446297	0.9936	2.1909	0.0024358	1.5869	0.15311
5	rs268280657	110250631	0.9932	2.1644	0.0026783	1.5964	0.15414
5	rs268281326	112555181	0.89518	0.93146	0.042215	1.3212	0.1295
6	rs268259111	38016838	0.92338	1.0811	0.029934	1.3431	0.13038
6	rs268259113	38144878	0.9946	2.2652	0.0021879	1.632	0.15837
6	rs268260270	80487198	0.95819	1.3602	0.013732	1.4082	0.13571
6	rs268248828	116929335	0.9982	2.7439	0.00072515	1.6548	0.15994
7	rs268261590	86982771	0.9802	1.6946	0.0071264	1.5134	0.14537
7	rs268284045	94719906	0.9958	2.3748	0.0017575	1.6216	0.15658
8	rs268257679	7105566	0.97039	1.5156	0.01033	1.6849	0.16826
8	rs268249868	11601497	0.93539	1.1607	0.022967	1.3411	0.1295
8	rs268276078	16559067	0.90838	0.99629	0.037425	1.5402	0.15472
8	rs268256998	17894074	0.88238	0.87516	0.043784	1.2676	0.12404
8	rs268261491	21671143	0.9894	1.97	0.0044092	1.614	0.15715
8	rs268236858	31532282	0.90318	0.96981	0.04012	1.5167	0.15231
8	rs268260311	36018658	0.87718	0.8538	0.048669	1.2987	0.12778
8	rs268260477	43297246	0.90098	0.95899	0.041487	1.3135	0.12799
8	rs268292741	47864740	0.9768	1.6242	0.0087906	1.5341	0.1481
8	rs268278996	47897385	0.96079	1.3893	0.013094	1.451	0.13989
8	rs268266345	97827912	0.9898	1.9869	0.00414	1.767	0.17646
8	rs268264034	101582318	0.87858	0.85947	0.047076	1.257	0.1231
9	rs268233471	47344242	0.90658	0.98697	0.039437	1.3112	0.12782
9	rs268291409	47659591	0.92398	1.0848	0.029247	1.3428	0.12984
9	rs268266697	54501330	0.94159	1.2074	0.019411	1.3755	0.13296
9	rs268271259	86826341	0.90918	1.0005	0.036739	1.304	0.12694
10	rs268292967	37517724	0.95759	1.3537	0.016064	1.4452	0.13886
10	rs268257485	40792222	0.9974	2.5838	0.0012184	1.6408	0.15868
11	rs268259828	11094886	0.96599	1.4534	0.01194	1.436	0.13756
11	rs268242638	25052232	0.9824	1.7467	0.0067175	1.5786	0.15292
11	rs268256689	41789086	0.92178	1.0713	0.031282	1.4238	0.13922
11	rs268250704	61795504	0.87938	0.86274	0.045446	1.2602	0.12325
11	rs268284942	96495709	0.88178	0.87265	0.044611	1.264	0.12343
11	rs268253949	104395475	0.9838	1.7833	0.0059874	1.5214	0.14628
12	rs268262656	50813808	0.9908	2.0321	0.0035721	1.6375	0.15945
12	rs268262657	50849450	0.93379	1.1493	0.024372	1.4066	0.1367
12	rs268262658	50888578	0.94099	1.2026	0.020826	1.4225	0.13805
12	rs268262660	50971260	0.87558	0.84739	0.049458	1.2969	0.12786
13	rs268278096	17960023	0.94299	1.2185	0.018675	1.4595	0.14236
13	rs268278109	18516753	0.92899	1.1167	0.027169	1.3709	0.13257
13	rs268280823	28021404	0.94099	1.2026	0.020826	1.5706	0.15628
13	rs268280813	28423936	0.90118	0.95997	0.040811	1.3385	0.13048
13	rs268248152	38809418	0.91618	1.0387	0.033299	1.3291	0.12895
13	rs268280448	59534025	0.92899	1.1167	0.027169	1.3403	0.12939
13	rs268239488	62951142	0.995	2.2988	0.0019737	1.5538	0.14905
13	rs268286785	63340917	1	1000	0	1.9476	0.19532
13	rs268238375	67017173	0.90718	0.99006	0.038109	1.3202	0.12855
14	rs268292450	58981727	0.92078	1.0653	0.031948	1.3966	0.13633
14	rs268248950	72567813	0.9974	2.5838	0.0012184	1.63	0.15724
15	rs268268833	48007700	0.9996	3.3977	0.00013336	1.7564	0.1718
16	rs268252179	1635850	0.91218	1.0165	0.03536	1.3468	0.13086
16	rs268285193	6938756	0.92258	1.0762	0.030612	1.3524	0.1312
16	rs268262136	10939759	0.87898	0.8611	0.046268	1.252	0.12279
17	rs268267657	38039282	1	1000	0	2.083	0.21562
17	rs268253623	51400827	0.9782	1.6519	0.0079663	1.5207	0.14688
18	rs268255084	36254587	0.92799	1.1101	0.027848	1.4097	0.1369
18	rs268248934	65486894	0.96759	1.4751	0.011402	1.4445	0.13845
19	rs268239388	22699087	0.9972	2.5515	0.0013503	1.6233	0.15717
19	rs268239371	23553648	0.9862	1.854	0.0053122	1.5419	0.14816
19	rs268292132	26610610	0.986	1.8477	0.0056226	1.7412	0.1738
19	rs268241915	29429865	0.9776	1.6398	0.0083788	1.4548	0.13911
19	rs268260754	34143960	0.95239	1.3011	0.016695	1.4387	0.13889
19	rs268260755	34177306	0.91118	1.0111	0.036046	1.3964	0.13719
19	rs268282339	52426443	0.96459	1.4353	0.012486	1.4505	0.13952
20	rs268275130	15048320	0.989	1.9537	0.0046729	1.5964	0.15441
20	rs268275136	15315309	0.979	1.6685	0.007547	1.6121	0.15869
20	rs268282703	16877871	0.9912	2.0516	0.0032907	1.5931	0.1542
20	rs268257819	25794348	0.93199	1.1368	0.025076	1.4168	0.13799
20	rs268257845	27035021	0.9988	2.9202	0.00057154	1.7364	0.16993
21	rs268256242	14032519	0.93879	1.1857	0.021534	1.3887	0.1341
21	rs268257024	18220066	0.9994	3.2215	0.00025005	1.6924	0.16408
21	rs268251515	46413514	0.99	1.9955	0.0038644	1.5655	0.15084
22	rs268235989	8114063	0.95759	1.3537	0.016064	1.6254	0.16179
22	rs268251054	55275038	0.93459	1.155	0.023675	1.4072	0.13653
24	rs268258251	53706924	0.95799	1.358	0.014346	1.4089	0.13532
25	rs268268566	18610764	0.983	1.762	0.0063546	1.5973	0.15522
26	rs268262737	5564255	0.9958	2.3748	0.0017575	1.6463	0.15979
27	rs268235285	372417	0.94979	1.2768	0.017938	1.3991	0.13474
28	rs268252067	32002792	0.93699	1.1723	0.022249	1.3828	0.13335
29	rs268284715	34342804	0.90698	0.98903	0.038778	1.3015	0.12642
¹ chromosome; ² SNP name; ³ physical position in base pairs; ⁴ posterior probability (i.e., the probability of a hypothesis or an event given observed data) ; ⁵ the logarithm of Posterior Odds to base 10 for the model including selection (with Posterior Odds being the the ratio between the posterior probabilities of two events); ⁶ q-value (i.e., the minimum FDR at which this locus may become sign…

## Sheet: ROC vs. SAA
Supplementary Table S3: Significant loci detected through a multi-cohort FST-outlier approach (q-value<0.05) for each of the 18 pairwise comparisons among the 6 “facciuto” populations and the 3 “non-facciuto” breeds considered in this study.
CHR¹	SNP ID²	BP³	prob⁴	log10(PO)⁵	qval⁶	alpha⁷	FST⁸
1	rs268278486	105603413	0.86977	0.82471	0.048456	1.2968	0.10129
1	rs268236482	129402132	0.90638	0.98595	0.03259	1.3202	0.10199
1	rs268268468	147207614	0.96659	1.4614	0.011032	1.5105	0.11677
2	rs268240320	28255010	0.9912	2.0516	0.0047167	1.5844	0.12291
2	rs268285517	57451936	0.93139	1.1327	0.026303	1.5764	0.12825
2	rs268282628	63299561	0.9844	1.8	0.0062882	1.5733	0.12347
2	rs268253576	132336227	0.997	2.5215	0.0021147	1.6559	0.13026
3	rs268273786	19645276	0.96479	1.4378	0.012336	1.4911	0.11536
3	rs268257380	55151148	0.88158	0.87182	0.041938	1.3106	0.10257
5	rs268266570	13840303	0.9814	1.7222	0.0085672	1.5092	0.11672
5	rs268243812	31731258	0.89058	0.91057	0.039762	1.2863	0.099927
6	rs268285612	42181641	0.9988	2.9202	0.0012002	1.7324	0.13784
6	rs268253353	85575990	0.89978	0.95318	0.035678	1.325	0.10276
6	rs268290895	86296958	0.95419	1.3187	0.016575	1.4322	0.11012
7	rs268237694	10282841	0.88438	0.88359	0.040845	1.2869	0.099952
8	rs268261491	21671143	0.87257	0.83555	0.046311	1.3098	0.10273
8	rs268260477	43297246	0.96619	1.4561	0.011682	1.4678	0.11253
8	rs268264986	94155548	0.9834	1.7725	0.0074399	1.5607	0.12158
8	rs268264082	104002974	0.93599	1.165	0.023932	1.4534	0.11382
8	rs268264101	104836595	0.94719	1.2537	0.020174	1.4157	0.10907
9	rs268248747	8586451	0.996	2.3961	0.0026205	1.6505	0.12963
9	rs268277353	55506869	0.93899	1.1872	0.02236	1.4017	0.10798
9	rs268277323	56759155	0.92498	1.091	0.027173	1.4036	0.10883
9	rs268268961	81114949	0.94759	1.2572	0.018724	1.4719	0.11473
9	rs268271259	86826341	0.993	2.1518	0.0037608	1.589	0.12337
10	rs268255178	448796	0.93499	1.1578	0.024707	1.4049	0.1088
10	rs268275002	5707220	0.9844	1.8	0.0062882	1.5793	0.12317
10	rs268241982	19055536	0.9948	2.2816	0.0030506	1.6033	0.12498
10	rs268249557	21812064	0.93759	1.1767	0.023146	1.4029	0.10771
10	rs268234583	27746774	0.9982	2.7439	0.0015003	1.696	0.13396
10	rs268250730	36508733	0.9892	1.9618	0.005021	1.5435	0.11915
10	rs268280990	91478963	0.996	2.3961	0.0026205	1.6965	0.1345
11	rs268250677	63111714	0.94559	1.24	0.021572	1.3986	0.10699
11	rs268284942	96495709	0.96019	1.3824	0.013771	1.4547	0.11195
11	rs268284958	97352948	0.89178	0.91594	0.038737	1.3341	0.10403
12	rs268268101	35366350	0.979	1.6685	0.0093438	1.4928	0.11465
12	rs268242043	42361711	0.87598	0.84898	0.045214	1.2918	0.101
12	rs268236135	52584138	0.90138	0.96094	0.033638	1.3255	0.10278
12	rs268236154	53491645	0.998	2.698	0.001667	1.6651	0.13043
12	rs268273011	65527968	0.92058	1.0642	0.029758	1.3879	0.10768
13	rs268278075	17104519	0.9916	2.072	0.0042479	1.5746	0.12235
13	rs268280747	31514735	0.93139	1.1327	0.026303	1.3871	0.1068
13	rs268287870	46329866	0.977	1.6281	0.0097707	1.511	0.11646
13	rs268283311	55807681	0.95859	1.3645	0.01448	1.4263	0.10941
13	rs268283303	56182596	0.95359	1.3128	0.017269	1.4728	0.11419
13	rs268286785	63340917	0.97099	1.5247	0.010354	1.4845	0.11408
14	rs268267474	49540726	0.90998	1.0047	0.03159	1.3483	0.10461
15	rs268268840	48302903	0.87918	0.86192	0.043034	1.2735	0.099258
16	rs268246744	9041315	0.982	1.7368	0.0078312	1.529	0.11821
16	rs268271410	21932882	0.9966	2.467	0.0022755	1.6367	0.12803
16	rs268236784	63570665	0.987	1.8803	0.0054011	1.5675	0.12139
16	rs268250963	68374935	0.9798	1.6857	0.0089551	1.5408	0.11939
17	rs268284342	31852239	0.9914	2.0617	0.0044898	1.6047	0.12483
17	rs268265106	32683692	0.9978	2.6565	0.0018804	1.6891	0.1332
17	rs268267657	38039282	0.87658	0.85139	0.044135	1.2962	0.1012
17	rs268246118	48992614	0.9836	1.7779	0.0070734	1.5117	0.11643
17	rs268289270	63051092	0.92358	1.0823	0.028037	1.3666	0.10566
18	rs268270713	9760174	0.9816	1.727	0.0082088	1.7388	0.14307
22	rs268263871	13741017	0.96059	1.387	0.013067	1.4338	0.10954
22	rs268284297	59609044	0.9978	2.6565	0.0018804	1.7108	0.13602
23	rs268273865	19861028	0.87237	0.83477	0.047381	1.273	0.099345
24	rs268267330	28958108	0.92178	1.0713	0.028902	1.438	0.11277
24	rs268250992	50433496	0.9948	2.2816	0.0030506	1.7146	0.13741
24	rs268238506	51101590	0.86837	0.81936	0.049523	1.2826	0.10034
24	rs268241638	52921443	0.89458	0.92869	0.0377	1.2912	0.10013
25	rs268241666	13169911	0.9842	1.7943	0.0066847	1.5191	0.11663
26	rs268283882	7225642	0.91878	1.0536	0.030616	1.3664	0.10611
26	rs268290731	48355055	0.9932	2.1644	0.0035293	1.6177	0.12648
27	rs268262962	41475406	0.89858	0.94743	0.036674	1.3235	0.10276
28	rs268267698	7069978	0.94559	1.24	0.021572	1.4342	0.11067
28	rs268263538	8822742	0.95779	1.3559	0.015173	1.4546	0.11223
28	rs268271805	12793053	0.9976	2.6187	0.0019671	1.6473	0.12908
28	rs268271848	14666901	0.9926	2.1275	0.0039883	1.6056	0.12472
28	rs268271850	14748229	0.94719	1.2537	0.020174	1.4138	0.10872
28	rs268271859	15126033	0.994	2.2191	0.0032776	1.6071	0.12491
28	rs268258445	43251891	0.95239	1.3011	0.017958	1.4183	0.10875
29	rs268270262	19452312	0.90038	0.95608	0.034669	1.3094	0.10075
29	rs268275740	23180148	0.95659	1.3431	0.015862	1.4547	0.11249
¹ chromosome; ² SNP name; ³ physical position in base pairs; ⁴ posterior probability (i.e., the probability of a hypothesis or an event given observed data) ; ⁵ the logarithm of Posterior Odds to base 10 for the model including selection (with Posterior Odds being the the ratio between the posterior probabilities of two events); ⁶ q-value (i.e., the minimum FDR at which this locus may become sign…

[truncated: 8 more sheets: TER vs. SAA, VLF vs. SAA, CAP vs. RME, LUC vs. RME, VAL vs. RME, ROC vs. RME, TER vs. RME, VLF vs. RME]
