# Supplementary material for: Selection Signatures in Italian Goat Populations Sharing the “facciuto” Phenotype
Source: Genes (Basel). 2025 Mar 28;16(4):390. doi: 10.3390/genes16040390 (PMC12027434; doi:10.3390/genes16040390)
Supplement: Supplementary file 1 [file genes-16-00390-s001.zip › Supplementary_S4.xlsx]

## Sheet: Table S4
Supplementary Table S4: Significant loci with q-values <0.05 in ≥50% of the six pairwise comparisons for each scenario involving six “facciuto” populations contrasted with any of the three “non-facciuto” breeds. In bold loci that were observed as putatively under differential selection in at least two out of the three “non-facciuto” scenarios.
vs. Malagueña				vs. Saanen				vs. Red Mediterranean
CHR1	position	SNP ID	number of constrasts	CHR1	position	SNP ID	number of constrasts	CHR1	position	SNP ID	number of constrasts
5	23922667	rs268270481	3	6	116929335	rs268248828	3	1	36255924	rs268265181	5
5	111987474	rs268280689	4	7	86982771	rs268261590	3	1	114514997	rs268233527	3
6	68935210	rs268293031	3	8	21671143	rs268261491	4	5	36842333	rs268241967	3
6	85520188	rs268262409	3	11	96495709	rs268284942	3	5	36939144	rs268241969	5
8	6073679	rs268265449	3	13	62951142	rs268239488	3	5	38314809	rs268245549	4
10	76107448	rs268287724	4	13	63340917	rs268286785	5	5	39063099	rs268245566	4
10	80457465	rs268260769	3	17	38039282	rs268267657	4	10	30144421	rs268240871	4
11	65275541	rs268250624	3					11	18012239	rs268277101	4
13	63310399	rs268286786	5					11	18191856	rs268277105	3
13	63340917	rs268286785	4					11	18273832	rs268277107	3
15	942715	rs268264603	3					11	18304109	rs268277108	3
20	38795933	rs268237454	3					11	100780936	rs268278590	5
26	2473026	rs268266925	3					15	942715	rs268264603	5
26	14358378	rs268251163	3					18	22982513	rs268267794	3
29	40191346	rs268282152	3					24	13636319	rs268269238	3
29	45588418	rs268255762	3					24	28846439	rs268267333	3
¹ chromosome
