# Supplementary material for: Selection Signatures in Italian Goat Populations Sharing the “facciuto” Phenotype
Source: Genes (Basel). 2025 Mar 28;16(4):390. doi: 10.3390/genes16040390 (PMC12027434; doi:10.3390/genes16040390)
Supplement: Supplementary file 1 [file genes-16-00390-s001.zip › Supplementary_S7.xlsx]

## Sheet: Table S7
Supplementary Table S7: Literature evidence supporting the involvement in melanogenesis and/or in other coat color-related mechanisms of the genes annotated in the regions putatively under selection on chromosomes 13 and 15.
GENE 1	Gene function2	Published papers
		Title3	DOI4
ASIP	NCBI Gene Summary In mice, the agouti gene encodes a paracrine signaling molecule that causes hair follicle melanocytes to synthesize pheomelanin, a yellow pigment, instead of the black or brown pigment, eumelanin. Pleiotropic effects of constitutive expression of the mouse gene include adult-onset obesity, increased tumor susceptibility, and premature infertility. This gene is highly similar to …	A structural variant at ASIP associated with the darkness of hair coat is found in multiple zebu cattle populations	https://doi.org/10.1111/age.13333
		ASIP gene polymorphism associated with black coat and skin color in Murrah buffalo	https://doi.org/10.1002/em.22554
		ASIP Promoter Variants Predict the Sesame Coat Color in Shiba Inu Dogs	https://doi.org/10.3390/vetsci9050222
		Introgression of ASIP and TYRP1 Alleles Explains Coat Color Variation in Valais Goats	https://doi.org/10.1093/jhered/esab024
		Identification of single nucleotide polymorphisms in the agouti signaling protein (ASIP) gene in some goat breeds in tropical and temperate climates	https://doi.org/10.1007/s11033-013-2535-1
		Whole-Genome Sequencing Reveals the Genomic Characteristics and Selection Signatures of Hainan Black Goat	https://doi.org/10.3390/genes13091539
		A 13.42-kb tandem duplication at the ASIP locus is strongly associated with the depigmentation phenotype of non-classic Swiss markings in goats	https://doi.org/10.1186/s12864-022-08672-9
		The Knockout of the ASIP Gene Altered the Lipid Composition in Bovine Mammary Epithelial Cells via the Expression of Genes in the Lipid Metabolism Pathway	https://doi.org/10.3390/ani12111389
		The ASIP gene in the llama (Lama glama): Alternative transcripts, expression and relation with color phenotypes	https://doi.org/10.1016/j.gene.2021.146018
		Colours of domestication	https://doi.org/10.1111/j.1469-185X.2011.00177.x
		Selection signatures in goats reveal copy number variants underlying breed-defining coat color phenotypes	https://doi.org/10.1371/journal.pgen.1008536
		Variants at the ASIP locus contribute to coat color darkening in Nellore cattle	https://doi.org/10.1186/s12711-021-00633-2
AHCY	NCBI Gene Summary S-adenosylhomocysteine hydrolase belongs to the adenosylhomocysteinase family. It catalyzes the reversible hydrolysis of S-adenosylhomocysteine (AdoHcy) to adenosine (Ado) and L-homocysteine (Hcy). Thus, it regulates the intracellular S-adenosylhomocysteine (SAH) concentration thought to be important for transmethylation reactions. Deficiency in this protein is one of the differ…	The mouse lethal nonagouti (a(x)) mutation deletes the S-adenosylhomocysteine hydrolase (Ahcy) gene	https://doi.org/10.1002/j.1460-2075.1994.tb06449.x
		A gene duplication affecting expression of the ovine ASIP gene is responsible for white and black sheep	https://doi.org/10.1101/gr.072090.107
		Whole-genome selective scans detect genes associated with important phenotypic traits in goat ( Capra hircu s)	https://doi.org/10.3389/fgene.2023.1173017
		Genomic Characteristics and Selection Signatures in Indigenous Chongming White Goat ( Capra hircus)	https://doi.org/10.3389/fgene.2020.00901
		Genome-Wide Association Studies Identify Candidate Genes for Coat Color and Mohair Traits in the Iranian Markhoz Goat	https://doi.org/10.3389/fgene.2018.00105
		Biallelic human ITCH variants causing a multisystem disease with dysmorphic features: A second report	https://doi.org/10.1002/ajmg.a.61169
ITCH	NCBI Gene Summary This gene encodes a member of the Nedd4 family of HECT domain E3 ubiquitin ligases. HECT domain E3 ubiquitin ligases transfer ubiquitin from E2 ubiquitin-conjugating enzymes to protein substrates, thus targeting specific proteins for lysosomal degradation. The encoded protein plays a role in multiple cellular processes including erythroid and lymphoid cell differentiation and th…	Genome-Wide Association Studies Identify Candidate Genes for Coat Color and Mohair Traits in the Iranian Markhoz Goat	https://doi.org/10.3389/fgene.2018.00105
		A gene duplication affecting expression of the ovine ASIP gene is responsible for white and black sheep	https://doi.org/10.1101/gr.072090.107
		The E3 ligase Itch in immune regulation and beyond	https://doi.org/10.1111/imr.12301
		Genetic diversity and selection of Tibetan sheep breeds revealed by whole-genome resequencing	https://doi.org/10.5713/ab.22.0432
DYNLRB1	NCBI Gene Summary This gene is a member of the roadblock dynein light chain family. The encoded cytoplasmic protein is capable of binding intermediate chain proteins, interacts with transforming growth factor-beta, and has been implicated in the regulation of actin modulating proteins. Upregulation of this gene has been associated with hepatocellular carcinomas, suggesting that this gene may be i…	DYNLRB1 is essential for dynein mediated transport and neuronal survival	https://doi.org/10.1016/j.nbd.2020.104816
		Distinct dynein complexes defined by DYNLRB1 and DYNLRB2 regulate mitotic and male meiotic spindle bipolarity	https://doi.org/10.1038/s41467-023-37370-7
		FMRP Long-Range Transport and Degradation Are Mediated by Dynlrb1 in Sensory Neurons	https://doi.org/10.1016/j.mcpro.2023.100653
		Role of cytoplasmic dynein in melanosome transport in human melanocytes	https://doi.org/10.1046/j.1523-1747.2000.00957.x
		Colocalization of dynactin subunits P150Glued and P50 with melanosomes in normal human melanocytes	https://doi.org/10.1034/j.1600-0749.2000.130607.x
		Structure of dynein-dynactin on microtubules shows tandem adaptor binding	https://doi.org/10.1038/s41586-022-05186-y
MAP1LC3A	GeneCards Summary MAP1LC3A (Microtubule Associated Protein 1 Light Chain 3 Alpha) is a Protein Coding gene. Diseases associated with MAP1LC3A include Retinitis Pigmentosa-Deafness Syndrome and Neurodegeneration With Brain Iron Accumulation. Among its related pathways are Selective autophagy and Mitophagy.	Structural basis of the autophagy-related LC3/Atg13 LIR complex: Recognition and interaction mechanism	https://doi.org/10.1016/j.str.2013.09.023
		Regulation of the autophagy protein LC3 by phosphorylation	https://doi.org/10.1083/jcb.201002108
PIGU	NCBI Gene Summary The protein encoded by this gene shares similarity with Saccharomyces cerevisiae Cdc91, a predicted integral membrane protein that may function in cell division control. The protein encoded by this gene is the fifth subunit of GPI transamidase that attaches GPI-anchors to proteins. GeneCards Summary PIGU (Phosphatidylinositol Glycan Anchor Biosynthesis Class U) is a Protein Codi…	Identification of a melanoma susceptibility locus and somatic mutation in TET2	https://doi.org/10.1093/carcin/bgu140
		PIGA Mutations Can Mimic Neonatal Hemochromatosis	https://doi.org/10.1542/peds.2020-0918
		Mutations in PIGU Impair the Function of the GPI Transamidase Complex, Causing Severe Intellectual Disability, Epilepsy, and Brain Anomalies	https://doi.org/10.1016/j.ajhg.2019.06.009
		Transamidase Subunit PIGK Cause a Neurodevelopmental Syndrome with Hypotonia, Cerebellar Atrophy, and Epilepsy	https://doi.org/10.1016/j.ajhg.2020.03.001
		Association of Melanoma-Risk Variants with Primary Melanoma Tumor Prognostic Characteristics and Melanoma-Specific Survival in the GEM Study	https://doi.org/10.3390/curroncol28060401
		Chromosomal Localization of Candidate Genes for Fiber Growth and Color in Alpaca ( Vicugna pacos)	https://doi.org/10.3389/fgene.2019.00583
DTX4	NCBI Gene Summary Predicted to enable ubiquitin protein ligase activity. Predicted to be involved in Notch signaling pathway and protein ubiquitination. Predicted to be located in cytosol. Predicted to be active in nucleoplasm. GeneCards Summary DTX4 (Deltex E3 Ubiquitin Ligase 4) is a Protein Coding gene. Diseases associated with DTX4 include Arthrogryposis, Renal Dysfunction, And Cholestasis 1.…	Quantitative trait loci on chromosomes 9 and 19 modulate AII amacrine cell number in the mouse retina	https://doi.org/10.3389/fnins.2023.1078168
		Systems biology combining human- and animal-data miRNA and mRNA data identifies new targets in ureteropelvic junction obstruction	https://doi.org/10.1186/s12918-017-0411-7
		E3 ubiquitin ligase DTX4 is required for adipogenic differentiation in 3T3-L1 preadipocytes cell line	https://doi.org/10.1016/j.bbrc.2017.08.083
LOC102177263 alias PRF1	NCBI Gene Summary This gene encodes a protein with structural similarities to complement component C9 that is important in immunity. This protein forms membrane pores that allow the release of granzymes and subsequent cytolysis of target cells. Whether pore formation occurs in the plasma membrane of target cells or in an endosomal membrane inside target cells is subject to debate. Mutations in th…	Direct evidence to support the role of antigen-specific CD8(+) T cells in melanoma-associated vitiligo.	https://doi.org/10.1046/j.0022-202x.2001.01605.x
		Cytotoxic T lymphocyte reactivity to gp100, MelanA/MART-1, and tyrosinase, in HLA-A2-positive vitiligo patients	https://doi.org/10.1046/j.1523-1747.2003.12413.x
		Specific cytotoxic T lymphocyte responses against Melan-A/MART1, tyrosinase and gp100 in vitiligo by the use of major histocompatibility complex/peptide tetramers: The role of cellular immunity in the etiopathogenesis of vitiligo	https://doi.org/10.1046/j.1523-1747.2001.01408.x
1. Genes names; 2. Function of genes according to several public databases; 3. Titles of published papers about the role of a gene in pigmentation or related mechanisms; 4. Hyperlinks to the published papers.
