# Supplementary material for: Selection Signatures in Italian Goat Populations Sharing the “facciuto” Phenotype
Source: Genes (Basel). 2025 Mar 28;16(4):390. doi: 10.3390/genes16040390 (PMC12027434; doi:10.3390/genes16040390)
Supplement: Supplementary file 1 [file genes-16-00390-s001.zip › Supplementary Table S5.xlsx]

## Sheet: Table S5
Supplementary Table S5: Results of BayeScan analysis contrasting the six “facciuto” breeds, merged into a single meta-population (FAC), with the three “non-facciuto” comparison breeds
CHR1	SNP ID	bp	qval2	Presence3
13	rs268286785	63340917	0.00015003	FACvsMalaguena
13	rs268286785	63340917	0	FACvsSaanen
15	rs268264603	942715	0.0010752	FACvsMalaguena
15	rs268264603	942715	0	FACvsRedMediterranean
1 chromosome;;2q-value (i.e., the minimum FDR at which each locus may become significant in the corresponding pairwise comparison); 3Pairwise comparison in which the presence of the significant signal was found.
