# Supplementary material for: Selection Signatures in Italian Goat Populations Sharing the “facciuto” Phenotype
Source: Genes (Basel). 2025 Mar 28;16(4):390. doi: 10.3390/genes16040390 (PMC12027434; doi:10.3390/genes16040390)
Supplement: Supplementary file 1 [file genes-16-00390-s001.zip › Supplementary Table S6.xlsx]

## Sheet: Table S6
Supplementary Table 6: Minor allele frequencies for the two SNP loci within the nine considered breeds.
CHR1	SNP	BREED	A12	A23	MAF4
13	rs268286785	CAP	T	G	0.3636
13	rs268286785	LUC	T	G	0
13	rs268286785	VLF	T	G	0.1667
13	rs268286785	VAL	T	G	0.08333
13	rs268286785	MLG	T	G	0.7976
13	rs268286785	ROC	T	G	0.2857
13	rs268286785	RME	T	G	0.04348
13	rs268286785	SAA	T	G	0.7949
13	rs268286785	TER	T	G	0.075
15	rs268264603	CAP	G	A	0.5
15	rs268264603	LUC	G	A	0
15	rs268264603	VLF	G	A	0.01852
15	rs268264603	VAL	G	A	0.6087
15	rs268264603	MLG	G	A	0.01282
15	rs268264603	ROC	G	A	0.5577
15	rs268264603	RME	G	A	1
15	rs268264603	SAA	G	A	0.4833
15	rs268264603	TER	G	A	0.6
1 chromosome; 2minor allele; 3major allele; 4within-breed minor allele frequency
